# Supplementary material for: Negative Selection on a SOD1 Mutation Limits Canine Degenerative Myelopathy While Avoiding Inbreeding
Source: Genome Biol Evol. 2023 Dec 18;16(1):evad231. doi: 10.1093/gbe/evad231 (PMC10773665; doi:10.1093/gbe/evad231)
Supplement: evad231_Supplementary_Data [file evad231_supplementary_data.zip › Supplementary Tables.xlsx]

## Sheet: Table S1_allele_freq
Table S1. Simulation-based probability of allele frequency
Year	Large model	Small model
2017	0.006	0.289
2018	0	0.016
2019	0	0.008
2020	0	0.002
2021	0	0.004
2022	0	0.003

## Sheet: TableS2_individual
Table S2. Individual profiling for Pembroke Welsh corgis
ID	Population	Client #	Sex
2-00796	Wild 2019	2	F
2-02727	Mutant 2019	2	F
2-06896	Mutant 2019	2	F
2-08739	Mutant 2019	2	M
2-08802	Wild 2019	2	M
2-09637	Mutant 2019	2	F
2-09849	Mutant 2019	2	F
2-11695	Mutant 2019	2	F
2-11755	Mutant 2019	2	M
2-15365	Mutant 2019	2	M
2-15960	Wild 2019	2	F
2-24087	Wild 2019	2	F
2-26055	Mutant 2019	2	F
2-27897	Mutant 2019	2	F
2-28438	Wild 2019	2	M
2-32060	Wild 2019	2	F
2-32085	Wild 2019	2	M
2-34224	Mutant 2019	2	M
2-35929	Mutant 2019	2	M
2-37563	Wild 2019	2	M
2-42583	Wild 2019	2	F
2-43136	Mutant 2019	2	M
2-44898	Wild 2019	2	M
2-44955	Wild 2019	2	F
2-45906	Wild 2019	2	M
2-48278	Wild 2019	2	M
2-48594	Wild 2019	2	F
2-49141	Wild 2019	2	F
2-50791	Wild 2019	2	F
2-50951	Wild 2019	2	F
2-53954	Mutant 2019	2	F
2-54757	Wild 2019	2	M
2-57316	Wild 2019	2	F
2-57633	Wild 2019	2	M
2-60167	Wild 2019	2	F
2-64582	Wild 2019	2	M
2-82713	Mutant 2022	2	F
2-21368	Wild 2022	2	F
2-21463	Wild 2022	2	M
2-21478	Wild 2022	2	F
2-23719	Wild 2022	2	F
2-24007	Wild 2022	2	F
2-24010	Wild 2022	2	F
2-24907	Wild 2022	2	F
2-25403	Wild 2022	2	M
2-25786	Wild 2022	2	F
2-30714	Wild 2022	2	M
2-31069	Wild 2022	2	F
2-31470	Wild 2022	2	M
2-35557	Wild 2022	2	M
2-35582	Wild 2022	2	M
2-44423	Wild 2022	2	F
2-44466	Wild 2022	2	F
1-56680	Wild 2019	1	F
1-65732	Wild 2019	1	M
1-66272	Wild 2019	1	F
1-67751	Wild 2019	1	F
2-16847	Wild 2022	2	F
2-26623	Wild 2022	2	M
2-26691	Wild 2022	2	M
2-26694	Wild 2022	2	M
1-15864	Wild 2019	1	M
1-17223	Wild 2019	1	M
1-14891	Wild 2019	1	M
1-20755	Mutant 2019	1	M
1-23899	Mutant 2019	1	M
1-27604	Wild 2019	1	F
1-32799	Wild 2019	1	M
1-40338	Wild 2022	1	F
1-71574	Wild 2019	1	M
1-75846	Wild 2019	1	F
1-99744	Wild 2019	1	M
1-02289	Wild 2019	1	M
1-02943	Wild 2019	1	F
1-08527	Wild 2019	1	F
1-09905	Wild 2019	1	F
1-36917	Mutant 2022	1	F
1-74596	Wild 2022	1	M
1-79040	Wild 2022	1	M
1-82962	Wild 2022	1	F
1-83327	Wild 2022	1	M
1-85336	Wild 2022	1	F
1-86567	Wild 2022	1	F
1-02420	Wild 2022	1	F
1-03754	Wild 2022	1	F
1-07345	Wild 2022	1	F
1-08225	Wild 2022	1	F
1-10423	Wild 2022	1	M
1-12202	Wild 2022	1	F
1-52502	Wild 2022	1	F
1-85690	Wild 2022	1	M
1-93127	Wild 2022	1	F
1-99239	Wild 2022	1	M
2-47500	Wild 2022	2	F
1-49387	Wild 2022	1	M
1-58769	Wild 2022	1	M
2-78355	Wild 2022	2	F
1-79613	Wild 2022	1	M
2-92462	Wild 2022	2	M
2-95403	Wild 2022	2	M
1-96321	Wild 2022	1	M
2-03376	Wild 2022	2	F
2-07578	Wild 2022	2	M
2-63042	Mutant 2019	2	F
2-69913	Mutant 2019	2	F
2-70155	Mutant 2019	2	F
2-78967	Wild 2019	2	F
2-80525	Mutant 2019	2	F
2-91824	Mutant 2019	2	F
2-95783	Wild 2019	2	M
2-97380	Wild 2019	2	M
2-26089	Mutant 2019	2	M
2-26150	Mutant 2019	2	F
2-30425	Mutant 2019	2	M
1-33989	Wild 2022	1	F
1-35260	Wild 2022	1	F
1-51358	Wild 2019	1	M

## Sheet: TableS3_ttest
Table S6. Welch's t-test for runs of homozygosity coefficients between populations
Comparison	t	df	p-value	95% confidence interval
Wild 2019 vs. Wild 2022	0.38655	89	0.7	-0.0212363	0.0314946
Mutant 2019 vs. Mutant 2022	0.5325	24	0.5993	-0.0903327	0.153154
Wild 2019 vs. Mutant 2019	-0.85355	64	0.3965	-0.0525931	0.021105
Wild 2022 vs. Mutant 2022	0.24373	49	0.8085	-0.0763432	0.0974176
